# Supplementary material for: Showing Behaviour in One Hundred and One Dogs: Gazing, Breed and Cephalic Index
Source: Animals (Basel). 2026 Mar 1;16(5):760. doi: 10.3390/ani16050760 (PMC12985302; doi:10.3390/ani16050760)
Supplement: Supplementary file 1 [file animals-16-00760-s001.zip]

Archive with 1 entries (1 files):
- animals-4089820-supplementary.pdf
